# Supplementary material for: Interfacial Charge-Transfer Engineering in Borophene–MWCNT Heterostructures for Multifunctional Humidity and Physiological Sensing
Source: Sensors (Basel). 2026 Feb 2;26(3):976. doi: 10.3390/s26030976 (PMC12899705; doi:10.3390/s26030976)
Supplement: Supplementary file 1 [file sensors-26-00976-s001.zip]

Archive with 3 entries (3 files):
- .DS_Store
- Supplementary Information-sensors.pdf
- Wireless sensing of breathe signals.mp4
